# Supplementary material for: High Power Generation with Reducing Agents Using Compost Soil as a Novel Electrocatalyst for Ammonium Fuel Cells
Source: Nanomaterials (Basel). 2022 Apr 9;12(8):1281. doi: 10.3390/nano12081281 (PMC9029104; doi:10.3390/nano12081281)
Supplement: Supplementary file 1 [file nanomaterials-12-01281-s001.zip]

Archive with 1 entries (1 files):
- nanomaterials-1600576-supplementary.pdf
